# Supplementary material for: Play as practice? Comparative analysis of preparation period and match adjustments in a basketball team’s performance
Source: PLoS One. 2024 Oct 29;19(10):e0312678. doi: 10.1371/journal.pone.0312678 (PMC11521284; doi:10.1371/journal.pone.0312678)
Supplement: S1 File — (ZIP) [file pone.0312678.s001.zip]

Archive with 8 entries (7 files):
- SuppMaterial/
- __MACOSX/._SuppMaterial
- SuppMaterial/Bball_ACup_Practice.xlsx
- __MACOSX/SuppMaterial/._Bball_ACup_Practice.xlsx
- SuppMaterial/Matches.csv
- __MACOSX/SuppMaterial/._Matches.csv
- SuppMaterial/Bball_U16Cup_Strategy.xlsx
- __MACOSX/SuppMaterial/._Bball_U16Cup_Strategy.xlsx
