# Supplementary material for: Play as practice? Comparative analysis of preparation period and match adjustments in a basketball team’s performance
Source: PLoS One. 2024 Oct 29;19(10):e0312678. doi: 10.1371/journal.pone.0312678 (PMC11521284; doi:10.1371/journal.pone.0312678)
Supplement: S1 File — (ZIP) [file pone.0312678.s001.zip › SuppMaterial/Bball_ACup_Practice.xlsx]

## Sheet: Sessão de Treino
Semana	Data	Practice	Game Phase	Strategic_Content	Tactic_Content	Technic_Content	Training means	Game situation	N de Oposição	Strategic_or_Tactic_Breakdown1	Strategic_or_Tactic_Breakdown2	SCD	SPD	Play Space	Temp_Pla	Duration	T_ Expli	T_Útil	A.P.C
1	2021-06-14	1	OFF_SET			layup, pullup, shots 3	Drill	1x0	1					Half court		00:10:00
1	2021-06-14	1	OFF_SET			layup, floater	Drill	2x0	1					Half court		00:10:00
1	2021-06-14	1	OFF_SET	SCD			Walk-trhough	2x0	1	set	interiores, exteriores - penetração e passe	Dime-in		Half court		00:20:00
1	2021-06-14	1	OFF_SET	Offensive Play			Walk-trhough	3x0	1	set	interiores, exteriores - extra pass, sofety pass	handoff, screen		Half court		00:15:00
1	2021-06-14	1	OFF_SET	Offensive Play			Walk-trhough	4x0	1	set	dribble drive, space occupation			Half court		00:15:00
1	2021-06-14	1	OFF_SET			general shots	Drill	1x0	1					Half court		00:10:00
1	2021-06-14	1	End of practice													01:20:00
1	2021-06-15	2	OFF_SET			layup	Drill	1x0	1					Half court		00:10:00
1	2021-06-15	2	OFF_SET	Offensive Play			Walk-trhough	3x0	1	Set	extra pass, sofety pass, penetração e passe			Half court		00:05:00
1	2021-06-15	2	DEF_SET	Defensive Play			Walk-trhough	1x0+c	1	Set	cut quite	perimeter	paralelo	Half court		00:05:00
1	2021-06-15	2	DEF_SET		Defensive Play		Game	2x2+c	4	Set	cut to the bottom	DBCD	Fundo	Half court		00:10:00
1	2021-06-15	2	DEF_SET		Defensive Play		Game	3x3	4	Set	cut in the center	DBCD	paralelo	Half court		00:10:00
1	2021-06-15	2	OFF_DEF_SET	Offensive Play			Walk-trhough	3x0	1	Set	exteriores - simultaneous cut, interiores - pick			Half court		00:10:00
1	2021-06-15	2	OFF_DEF_SET	Offensive Play			Walk-trhough	4x0	1	Set	driblle driver e roatção ofensiva			Half court		00:10:00
1	2021-06-15	2	End of practice													01:00:00
1	2019-06-15	3	OFF_SET			situational shots	Walk-trhough	2x0	1	Set				Half court		00:10:00
1	2019-06-15	3	OFF_SET	Offensive Play			Walk-trhough	5x0	1	Set	Sistema Ofensivo			Half court		00:05:00
1	2019-06-15	3	DEF_SET		Defensive Play		Game	1x1	5	Set	Postura defensisa			Half court		00:05:00
1	2019-06-15	3	DEF_SET		Defensive Play		Game	2x2	5	Set	Lado de ajuda			Half court		00:05:00
1	2019-06-15	3	DEF_SET		Defensive Play		Game	3x3	5	Set	Rotação Defensiva			Half court		00:10:00
1	2019-06-15	3	OFF_DEF_ALL		Scrimmage		game	4x4	5	Set	Sistema Ofensivo, man	Dime-in		Half court		00:15:00
1	2019-06-15	3	OFF_DEF_ALL		Offensive Play, Defensive Play		Game	2x2	5	Transition				Full court/4		00:10:00
1	2019-06-15	3	OFF_SET	Offensive Play			Walk-trhough	5x0	1	Set	Sistema Ofensivo			Half court		00:05:00
1	2019-06-15	3	End of practice													01:25:00
1	2019-06-16	4	OFF_SET	Offensive Play			Walk-trhough	5x0	1	Set	5 abertos	Pick + pin down, handoff + pin down, stagg, screen away		Half court		00:10:00
1	2019-06-16	4	OFF_SET			situational shots	Drill	3x0	1	Set	extra pass			Half court		00:15:00
1	2019-06-16	4	OFF_DEF_SET		Offensive Play, Defensive Play		Game	2x2	5	Set	Sistema Ofensivo			Half court		00:05:00
1	2019-06-16	4	OFF_DEF_SET		Offensive Play, Defensive Play		Game	3x3	5	Set	Sistema Ofensivo			Half court		00:10:00
1	2019-06-16	4	OFF_DEF_SET		Offensive Play, Defensive Play		Game	4x4	5	Set	Sistema Ofensivo			Half court		00:10:00
1	2019-06-16	4	OFF_SET	Offensive Play			Walk-trhough	5x0	1	Set	5 abertos, drive and kick			Half court		00:10:00
1	2019-06-16	4	OFF_DEF_SET		Scrimmage		Competition	5x5	5	Set	5 abertos, man			Half court		00:10:00
1	2019-06-16	4	End of practice													01:10:00
1	2019-06-16	5	OFF_SET	Offensive Play			Walk-trhough	2x0	1	Set	exteriores - drive and kick, cut meio e fundo, Roda baixo/cima/ mesmo lado	spotup	Fundo	Half court		00:15:00
1	2019-06-16	5	OFF_DEF_SET	Offensive Play			Walk-trhough	3x0	1	Transition				Full court-4		00:05:00
1	2019-06-16	5	DEF_SET		Defensive Play		Game	4x4	4	Set	defesa verde e branco			Half court		00:15:00
1	2019-06-16	5	OFF_DEF_SET		Offensive Play, Defensive Play		Game	4x4	4	Set	man, vai	pick + pin down, screen away ou screen ball		Half court		00:25:00
1	2019-06-16	5	OFF_DEF_SET		Scrimmage		Game	5x5	5	Set				Half court		00:10:00
1	2019-06-16	5	End of practice													01:10:00
1	2019-06-17	6	OFF_SET	Offensive Play			Walk-trhough	2x0	1	Set	exteriores - awayup, fundo, interiores - mesmo lado, multiplos drives			Half court		00:15:00
1	2019-06-17	6	OFF_SET		Defensive Play		Game	2x1	5	Set	equilibrio defensivo			Half court		00:05:00
1	2019-06-17	6	OFF_SET		Defensive Play		Game	3x2	5	Set	equilibrio defensivo			Half court		00:10:00
1	2019-06-17	6	OFF_SET	Offensive Play			Walk-trhough	2x0+C	1	Set	Conceito de screen	screen		Half court		00:15:00
1	2019-06-17	6	OFF_DEF_SET		Offensive Play, Defensive Play		Game	5x5	5	Set	sistema ofenisvo			Half court		00:20:00
1	2019-06-17	6	OFF_DEF_ALL	Offensive Play			Walk-trhough	5x0	1	set	extra passe ou 5 pullup			Full court		00:10:00
1	2019-06-17	6	End of practice													01:15:00
1	2019-06-18	7	OFF_SET			passe, situational shots	Drill	3x0	1	Set				Half court		00:10:00
1	2019-06-18	7	DEF_SET		Defensive Play		Game	2x2	4	Set	man, rebound			Half court		00:10:00
1	2019-06-18	7	DEF_SET		Defensive Play		Game	2x2+C	4	Set	man, rebound			Half court		00:10:00
1	2019-06-18	7	OFF_SET	Offensive Play			Walk-trhough	3x0	1	Set	drive and kick			Half court		00:10:00
1	2019-06-18	7	OFF_DEF_SET		Offensive Play, Defensive Play		Game	4x4	5	Set	cut meio, rotação ofensiva			Half court		00:10:00
1	2019-06-18	7	OFF_DEF_ALL	Offensive Play			Walk-trhough	5x0	1	set	lineup, dribble driver	screen, spotup		Half court		00:20:00
1	2019-06-18	7	OFF_SET			passe, situational shots	Drill	3x0	1	Set				Half court		00:10:00
1	2019-06-18	7	End of practice													01:20:00
1	2019-06-19	8	OFF_DEF_SET	Offensive Play, Defensive Play			Walk-trhough	5x0	1	Set	Sitema Ofensivo	pick and roll	step, trap, dentro, troca,	Half court		00:15:00
1	2019-06-19	8	OFF_SET			footwork, layup, DPJ, shots 3, pass	Drill	1x0	1	Set				Half court		00:10:00
1	2019-06-19	8	OFF_SET			Dribble, shots	Drill	2x0	1	Set				Half court		00:15:00
1	2019-06-19	8	OFF_SET			Drible driver, Dunk spot	Drill	2x0	1	Set				Half court		00:15:00
1	2019-06-19	8	OFF_DEF_SET	Offensive Play, Defensive Play			Walk-trhough	4x0	1	Set	sitema ofensivo, sistema defensivo	pick and roll	step, trap	Half court		00:10:00
1	2019-06-19	8	OFF_DEF_SET	Offensive Play, Defensive Play			Walk-trhough	4x0	1	Set	sitema ofensivo, sistema defensivo	pick and roll	dentro	Half court		00:10:00
1	2019-06-19	8	OFF_DEF_SET	Offensive Play, Defensive Play			Walk-trhough	4x0	1	Set	sitema ofensivo, sistema defensivo	screen	troca	Half court		00:10:00
1	2019-06-19	8	OFF_DEF_ALL		Scrimmage		Game	4x4	5	set	sitema ofensivo, sistema defensivo	pick and roll	dentro	Half court		00:10:00
1	2019-06-19	8	End of practice													01:35:00
1	2019-06-19	9	OFF_SET			Layup	Drill	2x0	1	Set				Half court		00:10:00
1	2019-06-19	9	OFF_SET	Offensive Play			Walk-trhough	5x0	1	Set	Drive and kick			Half court		00:15:00
1	2019-06-19	9	OFF_DEF_SET		Offensive Play, Defensive Play		Game	4x4	4	Set				Half court		00:15:00
1	2019-06-19	9	OFF_DEF_SET		SCD, SPD		Game	4x4	5	Set		BD	step/trap, slow/dentro, troca	Half court		00:20:00
1	2019-06-19	9	OFF_DEF_SET		Scrimmage		Competition	5x5	5	Set	Sistema Ofensivo, man			Half court		00:15:00
1	2019-06-19	9	End of practice													01:15:00
1	2019-06-20	10	OFF_SET	Offensive Play			Walk-trhough	5x0	1	Set	chifre, chifre lado, chifre baixo, chifre volta			Half court		00:10:00
1	2019-06-20	10	OFF_SET	Offensive Play			Walk-trhough	5x0	1	Set	pick, handoff, vai, vem, giro, inversão			Half court		00:15:00
1	2019-06-20	10	DEF_SET		Defensive Play		Game	4x4	4	Set	man			Half court		00:15:00
1	2019-06-20	10	DEF_SET		Defensive Play		Game	5x5	4	Set				Half court		00:10:00
1	2019-06-20	10	OFF_DEF_ALL		Scrimmage		Competition	5x5	5	Set, Trasition	chifre, 5 abertos	Pick	troca, step, dentro	Full court-4		00:20:00
1	2019-06-20	10	End of practice													01:20:00
