# Supplementary material for: Play as practice? Comparative analysis of preparation period and match adjustments in a basketball team’s performance
Source: PLoS One. 2024 Oct 29;19(10):e0312678. doi: 10.1371/journal.pone.0312678 (PMC11521284; doi:10.1371/journal.pone.0312678)
Supplement: S1 File — (ZIP) [file pone.0312678.s001.zip › SuppMaterial/Matches.csv]

	Match	Period	Possession	Team	Opponent	Time	OffensePhase	TeamPlay	Reference	SCD	Outcome	Score_Brasil	Score_Opponent
1	1	1	1	Brasil	Canada	9:44	Set	chifrelado4	pick	screen	cont
2	1	1	1	Brasil	Canada	9:44	Set	chifrelado4	screen	pick	cont
3	1	1	1	Brasil	Canada	9:44	Set	chifrelado4	pick	screen	cont
4	1	1	1	Brasil	Canada	9:44	Set	chifrelado4	screen	screen	cont
5	1	1	1	Brasil	Canada	9:44	Set	chifrelado4	screen	postup	2pts-
6	1	1	2	Brasil	Canada	9:11	Set	chifrevoltas	pick	pick	cont
7	1	1	2	Brasil	Canada	9:11	Set	chifrevoltas	cut	handoff	cont
8	1	1	2	Brasil	Canada	9:11	Set	chifrevoltas	handoff	screen	cont
9	1	1	2	Brasil	Canada	9:11	Set	chifrevoltas	cut	screen	conc
10	1	1	2	Brasil	Canada	9:11	Set	chifrevoltas	screen	screen	cont
11	1	1	2	Brasil	Canada	9:11	Set	chifrevoltas	screen	screen	conc
12	1	1	2	Brasil	Canada	9:11	Set	chifrevoltas	screen	postup	2pts-
13	1	1	3	Brasil	Canada	8:40	Transition			perimeter	2pts+
14	1	1	4	Brasil	Canada	8:12	Set	chifrelado4	pick	pick	cont
15	1	1	4	Brasil	Canada	8:12	Set	chifrelado4	screen	screen	conc
16	1	1	4	Brasil	Canada	8:12	Set	chifrelado4	pick	pick	cont
17	1	1	4	Brasil	Canada	8:12	Set	chifrelado4	screen	perimeter	2pts-
18	1	1	4	Brasil	Canada	8:12	Set	chifrelado4	screen
19	1	1	5	Brasil	Canada	7:30	Set	fist1	cut	cut	cont
20	1	1	5	Brasil	Canada	7:30	Set	fist1	handoff	handoff	cont
21	1	1	5	Brasil	Canada	7:30	Set	fist1	cut	cut	cont
22	1	1	5	Brasil	Canada	7:30	Set	fist1	handoff	handoff	cont
23	1	1	5	Brasil	Canada	7:30	Set	fist1	pick	pickr	2pts+
24	1	1	6	Brasil	Canada	6:51	Set	fist1	cut	cut	cont
25	1	1	6	Brasil	Canada	6:51	Set	fist1	handoff	handoff	cont
26	1	1	6	Brasil	Canada	6:51	Set	fist1	cut	cut	cont
27	1	1	6	Brasil	Canada	6:51	Set	fist1	handoff	handoff	cont
28	1	1	6	Brasil	Canada	6:51	Set	fist1	pick	pickr	2pts+
29	1	1	7	Brasil	Canada	6:21	Set	fist1	cut	cut	cont
30	1	1	7	Brasil	Canada	6:21	Set	fist1	handoff	handoff	cont
31	1	1	7	Brasil	Canada	6:21	Set	fist1	cut	cut	2pts+
32	1	1	7	Brasil	Canada	6:21	Set	fist1	handoff
33	1	1	7	Brasil	Canada	6:21	Set	fist1	pick
34	1	1	8	Brasil	Canada	5:55	Set	fist2	handoff	handoff	cont
35	1	1	8	Brasil	Canada	5:55	Set	fist2	handoff	handoff	cont
36	1	1	8	Brasil	Canada	5:55	Set	fist2	cut	cut	cont
37	1	1	8	Brasil	Canada	5:55	Set	fist2	cut	handoff	cont
38	1	1	8	Brasil	Canada	5:55	Set	fist2	handoff	screen	3pts-
39	1	1	8	Brasil	Canada	5:55	Set	fist2	screen
40	1	1	9	Brasil	Canada	5:23	Set	crifrelado	pick	pick	cont
41	1	1	9	Brasil	Canada	5:23	Set	crifrelado	screen	screen	cont
42	1	1	9	Brasil	Canada	5:23	Set	crifrelado	screen	spotup	3pts+
43	1	1	9	Brasil	Canada	5:23	Set	crifrelado	pick
44	1	1	10	Brasil	Canada	4:35	Set	giro	screen	screen	cont
45	1	1	10	Brasil	Canada	4:35	Set	giro	screen	screen	conc
46	1	1	10	Brasil	Canada	4:35	Set	giro	pick	pick	cont
47	1	1	10	Brasil	Canada	4:35	Set	giro	screen	screen	cont
48	1	1	10	Brasil	Canada	4:35	Set	giro	screen	screen	lateral
49	1	1	11	Brasil	Canada	4:25	Inbound	lateral1	screen	screen	cont
50	1	1	11	Brasil	Canada	4:25	Inbound	lateral1	screen	screen	cont
51	1	1	11	Brasil	Canada	4:25	Inbound	lateral1	screen	turnover	turnover
52	1	1	11	Brasil	Canada	4:25	Inbound	lateral1	pick
53	1	1	11	Brasil	Canada	4:25	Inbound	lateral1	screen
54	1	1	12	Brasil	Canada	4:15	Set	fist1	cut	cut	cont
55	1	1	12	Brasil	Canada	4:15	Set	fist1	handoff	cut	cont
56	1	1	12	Brasil	Canada	4:15	Set	fist1	cut	spotup	cont
57	1	1	12	Brasil	Canada	4:15	Set	fist1	handoff	perimeter	2pts-
58	1	1	12	Brasil	Canada	4:15	Set	fist1	pick
59	1	1	13	Brasil	Canada	3:39	Transition			turnover	turnover
60	1	1	14	Brasil	Canada	3:30	Set			postup	foul
61	1	1	15	Brasil	Canada	3:14	Inbound	fundo1	cut	pick	cont
62	1	1	15	Brasil	Canada	3:14	Inbound	fundo1	screen	perimeter	2pts+
63	1	1	15	Brasil	Canada	3:14	Inbound	fundo1	screen
64	1	1	15	Brasil	Canada	3:14	Inbound	fundo1	pick
65	1	1	15	Brasil	Canada	3:14	Inbound	fundo1	screen
66	1	1	16	Brasil	Canada	2:49	Set	inversao	pass	screen	cont
67	1	1	16	Brasil	Canada	2:49	Set	inversao	screen	turnover	turnover
68	1	1	16	Brasil	Canada	2:49	Set	inversao	screen
69	1	1	16	Brasil	Canada	2:49	Set	inversao	pass
70	1	1	16	Brasil	Canada	2:49	Set	inversao	screen
71	1	1	17	Brasil	Canada	2:25	Set			pick	cont
72	1	1	17	Brasil	Canada	2:25	Set			pick	2pts-
73	1	1	18	Brasil	Canada	2:07	Set	fist2	handoff	handoff	3pts-
74	1	1	18	Brasil	Canada	2:07	Set	fist2	handoff
75	1	1	18	Brasil	Canada	2:07	Set	fist2	cut
76	1	1	18	Brasil	Canada	2:07	Set	fist2	cut
77	1	1	18	Brasil	Canada	2:07	Set	fist2	handoff
78	1	1	18	Brasil	Canada	2:07	Set	fist2	screen
79	1	1	19	Brasil	Canada	1:50	Set	fist2	handoff	pick	3pts-
80	1	1	19	Brasil	Canada	1:50	Set	fist2	handoff
81	1	1	19	Brasil	Canada	1:50	Set	fist2	cut
82	1	1	19	Brasil	Canada	1:50	Set	fist2	cut
83	1	1	19	Brasil	Canada	1:50	Set	fist2	handoff
84	1	1	19	Brasil	Canada	1:50	Set	fist2	screen
85	1	1	20	Brasil	Canada	1:13	Set	giro	screen	screen	cont
86	1	1	20	Brasil	Canada	1:13	Set	giro	screen	screen	cont
87	1	1	20	Brasil	Canada	1:13	Set	giro	pick	spotup	2pts+
88	1	1	20	Brasil	Canada	1:13	Set	giro	screen
89	1	1	20	Brasil	Canada	1:13	Set	giro	screen
90	1	1	21	Brasil	Canada	0:37	Set			turnover	turnover
91	1	1	22	Brasil	Canada	0:23	Transition			turnover	turnover
92	1	1	23	Brasil	Canada	0:07	Transition			spotup	3pts-
93	1	2	24	Brasil	Canada	9:59	Set	fist2	handoff	handoff	cont
94	1	2	24	Brasil	Canada	9:59	Set	fist2	handoff	handoff	cont
95	1	2	24	Brasil	Canada	9:59	Set	fist2	cut	cut	cont
96	1	2	24	Brasil	Canada	9:59	Set	fist2	cut	handoff	cont
97	1	2	24	Brasil	Canada	9:59	Set	fist2	handoff	screen	3pts+
98	1	2	24	Brasil	Canada	9:59	Set	fist2	screen
99	1	2	25	Brasil	Canada	9:23	Set	fist2	handoff	cut	cont
100	1	2	25	Brasil	Canada	9:23	Set	fist2	handoff	handoff	cont
101	1	2	25	Brasil	Canada	9:23	Set	fist2	cut	handoff	cont
102	1	2	25	Brasil	Canada	9:23	Set	fist2	cut	cut	cont
103	1	2	25	Brasil	Canada	9:23	Set	fist2	handoff	handoff	cont
104	1	2	25	Brasil	Canada	9:23	Set	fist2	screen	screen	cont
105	1	2	25	Brasil	Canada	9:23	Set	fist2		postup	2pts-
106	1	2	26	Brasil	Canada	8:49	Transition			perimeter	2pts+
107	1	2	27	Brasil	Canada	8:23	Set	fist1	cut	cut	cont
108	1	2	27	Brasil	Canada	8:23	Set	fist1	handoff	handoff	cont
109	1	2	27	Brasil	Canada	8:23	Set	fist1	cut	cut	2pts+
110	1	2	27	Brasil	Canada	8:23	Set	fist1	handoff
111	1	2	27	Brasil	Canada	8:23	Set	fist1	pick
112	1	2	28	Brasil	Canada	7:48	Set	fist1	cut	cut	cont
113	1	2	28	Brasil	Canada	7:48	Set	fist1	handoff	handoff	cont
114	1	2	28	Brasil	Canada	7:48	Set	fist1	cut	cut	cont
115	1	2	28	Brasil	Canada	7:48	Set	fist1	handoff	handoff	cont
116	1	2	28	Brasil	Canada	7:48	Set	fist1	pick	turnover	turnover
117	1	2	29	Brasil	Canada	7:15	Set	chifrelado5	pick	pick	2pts+
118	1	2	29	Brasil	Canada	7:15	Set	chifrelado5	pass
119	1	2	29	Brasil	Canada	7:15	Set	chifrelado5	screen
120	1	2	29	Brasil	Canada	7:15	Set	chifrelado5	pass
121	1	2	29	Brasil	Canada	7:15	Set	chifrelado5	pick
122	1	2	30	Brasil	Canada	6:50	Set	chifrevoltas	pick	pick	cont
123	1	2	30	Brasil	Canada	6:50	Set	chifrevoltas	cut	handoff	cont
124	1	2	30	Brasil	Canada	6:50	Set	chifrevoltas	handoff	screen	cont
125	1	2	30	Brasil	Canada	6:50	Set	chifrevoltas	cut	screen	conc
126	1	2	30	Brasil	Canada	6:50	Set	chifrevoltas	screen	screen	cont
127	1	2	30	Brasil	Canada	6:50	Set	chifrevoltas	screen	screen	turnover
128	1	2	30	Brasil	Canada	6:50	Set	chifrevoltas	screen
129	1	2	31	Brasil	Canada	6:25	Set	5handoff	handoff	handoff	cont
130	1	2	31	Brasil	Canada	6:25	Set	5handoff	pick	pick	cont
131	1	2	31	Brasil	Canada	6:25	Set	5handoff	screen	screen	2pts-
132	1	2	32	Brasil	Canada	6:01	Set			postup	conc
133	1	2	32	Brasil	Canada	6:01	Set			spotup	3pts+
134	1	2	33	Brasil	Canada	5:31	Set	5handoff	handoff	pass	cont
135	1	2	33	Brasil	Canada	5:31	Set	5handoff	pick	pick	cont
136	1	2	33	Brasil	Canada	5:31	Set	5handoff	screen	spotup	cont
137	1	2	33	Brasil	Canada	5:31	Set	5handoff		perimeter	conc
138	1	2	33	Brasil	Canada	5:31	Set	5handoff		postup	foul
139	1	2	34	Brasil	Canada	5:00	Set	fist1	cut	cut	cont
140	1	2	34	Brasil	Canada	5:00	Set	fist1	handoff	handoff	cont
141	1	2	34	Brasil	Canada	5:00	Set	fist1	cut	cut	cont
142	1	2	34	Brasil	Canada	5:00	Set	fist1	handoff	handoff	conc
143	1	2	34	Brasil	Canada	5:00	Set	fist1	pick	pick	turnover
144	1	2	35	Brasil	Canada	4:33	Set			postup	cont
145	1	2	35	Brasil	Canada	4:33	Set			perimeter	2pts+
146	1	2	36	Brasil	Canada	3:45	Set	fist1	cut	cut	cont
147	1	2	36	Brasil	Canada	3:45	Set	fist1	handoff	handoff	cont
148	1	2	36	Brasil	Canada	3:45	Set	fist1	cut	cut	cont
149	1	2	36	Brasil	Canada	3:45	Set	fist1	handoff	pick	conc
150	1	2	36	Brasil	Canada	3:45	Set	fist1	pick	spotup	3pts-
151	1	2	37	Brasil	Canada	3:08	Set	5vem	pick	pick	cont
152	1	2	37	Brasil	Canada	3:08	Set	5vem	pick	pick	3pts+
153	1	2	37	Brasil	Canada	3:08	Set	5vem	screen
154	1	2	38	Brasil	Canada	2:35	Set	5vem	pick	pick	3pts-
155	1	2	38	Brasil	Canada	2:35	Set	5vem	pick
156	1	2	38	Brasil	Canada	2:35	Set	5vem	screen
157	1	2	39	Brasil	Canada	2:13	Set	fist1	cut	cut	cont
158	1	2	39	Brasil	Canada	2:13	Set	fist1	handoff	handoff	turnover
159	1	2	39	Brasil	Canada	2:13	Set	fist1	cut
160	1	2	39	Brasil	Canada	2:13	Set	fist1	handoff
161	1	2	39	Brasil	Canada	2:13	Set	fist1	pick
162	1	2	40	Brasil	Canada	1:43	Set	5inversao	pass	pass	cont
163	1	2	40	Brasil	Canada	1:43	Set	5inversao	screen	screen	cont
164	1	2	40	Brasil	Canada	1:43	Set	5inversao	screen	screen	cont
165	1	2	40	Brasil	Canada	1:43	Set	5inversao	pass	pass	cont
166	1	2	40	Brasil	Canada	1:43	Set	5inversao	screen	screen	foul
167	1	2	41	Brasil	Canada	1:03	Set			pick	foul
168	1	2	42	Brasil	Canada	0:32	Set			pick	2pts-
169	1	2	43	Brasil	Canada	0:32	Transition			perimeter	3pts-
170	1	3	44	Brasil	Canada	9:46	Set	fist1	cut	cut	cont
171	1	3	44	Brasil	Canada	9:46	Set	fist1	handoff	handoff	cont
172	1	3	44	Brasil	Canada	9:46	Set	fist1	cut	cut	cont
173	1	3	44	Brasil	Canada	9:46	Set	fist1	handoff	handoff	cont
174	1	3	44	Brasil	Canada	9:46	Set	fist1	pick	pick	cont
175	1	3	44	Brasil	Canada	9:46	Set			pick	3pts-
176	1	3	45	Brasil	Canada	9:10	Set	fist2	handoff	handoff	cont
177	1	3	45	Brasil	Canada	9:10	Set	fist2	handoff	handoff	cont
178	1	3	45	Brasil	Canada	9:10	Set	fist2	cut	cut	cont
179	1	3	45	Brasil	Canada	9:10	Set	fist2	cut	cut	cont
180	1	3	45	Brasil	Canada	9:10	Set	fist2	handoff	handoff	cont
181	1	3	45	Brasil	Canada	9:10	Set	fist2	screen	screen	turnover
182	1	3	46	Brasil	Canada	8:46	Set	chifrelado	pick	pick	cont
183	1	3	46	Brasil	Canada	8:46	Set	chifrelado	screen	screen	cont
184	1	3	46	Brasil	Canada	8:46	Set	chifrelado	screen	pick	3pts+
185	1	3	46	Brasil	Canada	8:46	Set	chifrelado	screen
186	1	3	47	Brasil	Canada	8:10	Set	fist1	cut	cut	cont
187	1	3	47	Brasil	Canada	8:10	Set	fist1	handoff	handoff	cont
188	1	3	47	Brasil	Canada	8:10	Set	fist1	cut	cut	cont
189	1	3	47	Brasil	Canada	8:10	Set	fist1	handoff	postup	2pts-
190	1	3	47	Brasil	Canada	8:10	Set	fist1	pick
191	1	3	48	Brasil	Canada	7:45	Set	fist2	handoff	handoff	cont
192	1	3	48	Brasil	Canada	7:45	Set	fist2	handoff	handoff	cont
193	1	3	48	Brasil	Canada	7:45	Set	fist2	cut	cut	cont
194	1	3	48	Brasil	Canada	7:45	Set	fist2	cut	cut	cont
195	1	3	48	Brasil	Canada	7:45	Set	fist2	handoff	handoff	cont
196	1	3	48	Brasil	Canada	7:45	Set	fist2	screen	pick	foul
197	1	3	49	Brasil	Canada	7:25	Inbound				2pts+
198	1	3	50	Brasil	Canada	7:08	Set	fist1	cut	cut	cont
199	1	3	50	Brasil	Canada	7:08	Set	fist1	handoff	handoff	cont
200	1	3	50	Brasil	Canada	7:08	Set	fist1	cut	cut	cont
201	1	3	50	Brasil	Canada	7:08	Set	fist1	handoff	spotup	3pts+
202	1	3	50	Brasil	Canada	7:08	Set	fist1	pick
203	1	3	51	Brasil	Canada	6:34	Set	chifrelado	pick	pick	cont
204	1	3	51	Brasil	Canada	6:34	Set	chifrelado	screen	reposicao	inbound
205	1	3	51	Brasil	Canada	6:34	Set	chifrelado	screen
206	1	3	51	Brasil	Canada	6:34	Set	chifrelado	screen
207	1	3	52	Brasil	Canada	6:19	Inbound	lateral2	screen	screen	cont
208	1	3	52	Brasil	Canada	6:19	Inbound	lateral2	screen	screen	cont
209	1	3	52	Brasil	Canada	6:19	Inbound	lateral2	handoff	handoff	cont
210	1	3	52	Brasil	Canada	6:19	Inbound	lateral2	screen	perimeter	foul
211	1	3	52	Brasil	Canada	6:19	Inbound	lateral2	screen
212	1	3	53	Brasil	Canada	5:38	Transition			reposicao	inbound
213	1	3	54	Brasil	Canada	5:30	Inbound	fundo2	cut	cut	cont
214	1	3	54	Brasil	Canada	5:30	Inbound	fundo2	screen	screen	cont
215	1	3	54	Brasil	Canada	5:30	Inbound	fundo2	screen	pick	cont
216	1	3	54	Brasil	Canada	5:30	Inbound	fundo2	screen	perimeter	2pts+
217	1	3	54	Brasil	Canada	5:30	Inbound	fundo2	screen
218	1	3	55	Brasil	Canada	4:44	Set			postup	cont
219	1	3	55	Brasil	Canada	4:44	Set			screen	cont
220	1	3	55	Brasil	Canada	4:44	Set			screen	cont
221	1	3	55	Brasil	Canada	4:44	Set			perimeter	3pts-
222	1	3	56	Brasil	Canada	4:10	Set			postup	2pts+
223	1	3	57	Brasil	Canada	3:06	Set			screen	cont
224	1	3	57	Brasil	Canada	3:06	Set			perimeter	cont
225	1	3	57	Brasil	Canada	3:06	Set			spotup	3pts-
226	1	3	58	Brasil	Canada	2:32	Set	chifrebaixo	pick	pick	cont
227	1	3	58	Brasil	Canada	2:32	Set	chifrebaixo	cut	screen	cont
228	1	3	58	Brasil	Canada	2:32	Set	chifrebaixo	screen		3pts-
229	1	3	59	Brasil	Canada	1:46	Set	fist1	cut	cut	cont
230	1	3	59	Brasil	Canada	1:46	Set	fist1	handoff	handoff	cont
231	1	3	59	Brasil	Canada	1:46	Set	fist1	cut	cut	2pts+
232	1	3	59	Brasil	Canada	1:46	Set	fist1	handoff
233	1	3	59	Brasil	Canada	1:46	Set	fist1	pick
234	1	3	60	Brasil	Canada	1:07	Set	fist2	handoff	handoff	cont
235	1	3	60	Brasil	Canada	1:07	Set	fist2	handoff	handoff	cont
236	1	3	60	Brasil	Canada	1:07	Set	fist2	cut	handoff	3pts+
237	1	3	60	Brasil	Canada	1:07	Set	fist2	cut
238	1	3	60	Brasil	Canada	1:07	Set	fist2	handoff
239	1	3	60	Brasil	Canada	1:07	Set	fist2	screen
240	1	3	61	Brasil	Canada	39.05	Set	chifrevoltas	pick	pick	cont
241	1	3	61	Brasil	Canada	39.05	Set	chifrevoltas	cut	handoff	cont
242	1	3	61	Brasil	Canada	39.05	Set	chifrevoltas	handoff	screen	cont
243	1	3	61	Brasil	Canada	39.05	Set	chifrevoltas	cut	screen	cont
244	1	3	61	Brasil	Canada	39.05	Set	chifrevoltas	screen	perimeter	2pts+
245	1	3	61	Brasil	Canada	39.05	Set	chifrevoltas	screen
246	1	3	61	Brasil	Canada	39.05	Set	chifrevoltas	screen
247	1	4	62	Brasil	Canada	9:42	Set	fist1	cut	cut	cont
248	1	4	62	Brasil	Canada	9:42	Set	fist1	handoff	handoff	cont
249	1	4	62	Brasil	Canada	9:42	Set	fist1	cut	cut	cont
250	1	4	62	Brasil	Canada	9:42	Set	fist1	handoff	handoff	cont
251	1	4	62	Brasil	Canada	9:42	Set	fist1	pick	pick	3pts-
252	1	4	63	Brasil	Canada	9:12	Transition			perimeter	turnover
253	1	4	64	Brasil	Canada	9:00	Set	chifrevoltas	pick	pick	cont
254	1	4	64	Brasil	Canada	9:00	Set	chifrevoltas	cut		cont
255	1	4	64	Brasil	Canada	9:00	Set	chifrevoltas	handoff	handoff	cont
256	1	4	64	Brasil	Canada	9:00	Set	chifrevoltas	cut		cont
257	1	4	64	Brasil	Canada	9:00	Set	chifrevoltas	screen	screen	cont
258	1	4	64	Brasil	Canada	9:00	Set	chifrevoltas	screen	pickp	3pts-
259	1	4	64	Brasil	Canada	9:00	Set	chifrevoltas	screen
260	1	4	65	Brasil	Canada	8:27	Set			postup	cont
261	1	4	65	Brasil	Canada	8:27	Set			cut	cont
262	1	4	65	Brasil	Canada	8:27	Set			screen	2pts-
263	1	4	66	Brasil	Canada	8:06	Set	fist2	handoff	handoff	cont
264	1	4	66	Brasil	Canada	8:06	Set	fist2	handoff	handoff	cont
265	1	4	66	Brasil	Canada	8:06	Set	fist2	cut	handoff	cont
266	1	4	66	Brasil	Canada	8:06	Set	fist2	cut	cut	cont
267	1	4	66	Brasil	Canada	8:06	Set	fist2	handoff	cut	cont
268	1	4	66	Brasil	Canada	8:06	Set	fist2	screen	screen	cont
269	1	4	66	Brasil	Canada	8:06	Set	fist2	screen	handoff	turnover
270	1	4	66	Brasil	Canada	7:29	Set	fist2	handoff	handoff	cont
271	1	4	66	Brasil	Canada	7:29	Set	fist2	handoff	handoff	2pts+
272	1	4	66	Brasil	Canada	7:29	Set	fist2	cut
273	1	4	66	Brasil	Canada	7:29	Set	fist2	cut
274	1	4	66	Brasil	Canada	7:29	Set	fist2	handoff
275	1	4	66	Brasil	Canada	7:29	Set	fist2	screen
276	1	4	66	Brasil	Canada	7:29	Set	fist2	screen
277	1	4	67	Brasil	Canada	7:03	Set	chifrebaixo	pick	pick	cont
278	1	4	67	Brasil	Canada	7:03	Set	chifrebaixo	cut	screen	cont
279	1	4	67	Brasil	Canada	7:03	Set	chifrebaixo	screen	pick	2pts+
280	1	4	68	Brasil	Canada	6:21	Set			pick	cont
281	1	4	68	Brasil	Canada	6:21	Set			pick	cont
282	1	4	68	Brasil	Canada	6:21	Set			screen	2pts+
283	1	4	69	Brasil	Canada	5:37	Set			pick	turnover
284	1	4	70	Brasil	Canada	4:56	Set			pick	cont
285	1	4	70	Brasil	Canada	4:56	Set			cut	foul
286	1	4	71	Brasil	Canada	4:17	Set			pick	cont
287	1	4	71	Brasil	Canada	4:17	Set			spotup	cont
288	1	4	71	Brasil	Canada	4:17	Set			pick	cont
289	1	4	71	Brasil	Canada	4:17	Set			spotup	2pts-
290	1	4	72	Brasil	Canada	3:35	Set	chifrelado4	pick	pick	cont
291	1	4	72	Brasil	Canada	3:35	Set	chifrelado4	screen	screen	foul
292	1	4	72	Brasil	Canada	3:35	Set	chifrelado4	pick
293	1	4	72	Brasil	Canada	3:35	Set	chifrelado4	screen
294	1	4	72	Brasil	Canada	3:35	Set	chifrelado4	screen
295	1	4	73	Brasil	Canada	3:18	Transition			perimeter	2pts+
296	1	4	74	Brasil	Canada	2:59	Transition			perimeter	turnover
297	1	4	75	Brasil	Canada	2:50	Transition			perimeter	2pts-
298	1	4	76	Brasil	Canada	2:44	Inbound	lateral1	screen	screen
299	1	4	76	Brasil	Canada	2:44	Inbound	lateral1	screen	screen
300	1	4	76	Brasil	Canada	2:44	Inbound	lateral1	screen	perimeter	2pts+
301	1	4	76	Brasil	Canada	2:44	Inbound	lateral1	pick
302	1	4	76	Brasil	Canada	2:44	Inbound	lateral1	screen
303	1	4	77	Brasil	Canada	2:21	Transition			perimeter	2pts-
304	1	4	78	Brasil	Canada	2:07	Set			reposicao	inbound
305	1	4	79	Brasil	Canada	1:57	Inbound	fundo1	cut	screen	cont
306	1	4	79	Brasil	Canada	1:57	Inbound	fundo1	screen	screen	cont
307	1	4	79	Brasil	Canada	1:57	Inbound	fundo1	screen	perimeter	2pts-
308	1	4	79	Brasil	Canada	1:57	Inbound	fundo1	pick
309	1	4	79	Brasil	Canada	1:57	Inbound	fundo1	screen
310	1	4	80	Brasil	Canada	1:44	Inbound	fundo1	cut	screen	cont
311	1	4	80	Brasil	Canada	1:44	Inbound	fundo1	screen	perimeter	cont
312	1	4	80	Brasil	Canada	1:44	Inbound	fundo1	screen	perimeter	cont
313	1	4	80	Brasil	Canada	1:44	Inbound	fundo1	pick	dimein	2pts-
314	1	4	80	Brasil	Canada	1:44	Inbound	fundo1	screen
315	1	4	81	Brasil	Canada	1:25	Set			spotup
316	1	4	81	Brasil	Canada	1:25	Set			perimeter	2pts-
317	1	4	82	Brasil	Canada	1:12	Set			pick	turnover
318	1	4	83	Brasil	Canada	0:37	Transition			perimeter	2pts+
319	1	4	84	Brasil	Canada	0:16	Set			perimeter	cont
320	1	4	84	Brasil	Canada	0:16	Set			spotup	3pts-
