# Supplementary material for: Play as practice? Comparative analysis of preparation period and match adjustments in a basketball team’s performance
Source: PLoS One. 2024 Oct 29;19(10):e0312678. doi: 10.1371/journal.pone.0312678 (PMC11521284; doi:10.1371/journal.pone.0312678)
Supplement: S1 File — (ZIP) [file pone.0312678.s001.zip › SuppMaterial/Bball_U16Cup_Strategy.xlsx]

## Sheet: Planilha1
Game Phase	Jogadas	Diagram	DCE	Jogaores	DCE_Concatendas	SCD_Detail	Localização	State
OffSet	5vai	1	Bloqueio indireto	42			ZMD	1lw*_2rc_3lc_4rc_5rw
OffSet	5vai	1	Bloqueio indireto	52	BI - Sequencial		AD	1lw*_2rw_3lc_4rc_5rw
OffSet	5vai	2	Bloqueio direto	52			ZC	1lc_2tk*_3lc_4rc_5tk
OffSet	5vai	2	Bloqueio indireto	13			AE	1lc_2tk*_3lc_4rc_5tk
OffSet	5giro	1	Bloqueio indireto	43			ZMD	1lw*_2lc_3rc_4rc_5rw
OffSet	5giro	1	Bloqueio indireto	53	BI - Sequencial		AD	1lw*_2lc_3rw_4rc_5rw
OffSet	5giro	1	Bloqueio direto	31			ZC	1tk*_2lc_3lw_4llp_5rhp
OffSet	5giro	2	Bloqueio indireto	42			PBE	1tk*_2lc_3lw_4llp_5rhp
OffSet	5giro	2	Bloqueio indireto	52	BI - Sequencial		PAD	1tk*_2rw_3lw_4llp_5rhp
OffSet	5handoff	1	Mão a mão	12			ZME	1lw*_2lc_3rc_4rw_5tk
OffSet	5handoff	2	Bloqueio direto	52			AE	1lc_2lw*_3rc_4rw_5lw
OffSet	5handoff	2	Bloqueio indireto	43			ZMD	1lc_2tk*_3rw_4rc_5lw
OffSet	5inversão	1	Passe	15			AE	1lw*_2lc_3rc_4rw_5tk
OffSet	5inversão	2	Bloqueio indireto	12			ZME	1lc_2lc_3rc_4rc_5tk*
OffSet	5inversão	2	Bloqueio indireto	43			ZMD	1lc_2lc_3rc_4rc_5tk*
OffSet	5inversão	3	Passe	53			ZME	1lc_2lw_3rw_4rc_5tk*
OffSet	5inversão	4	Bloqueio indireto	52			AE	1lc_2tk_3rw*_4rc_5lw
OffSet	5vem	1	Bloqueio direto	41			ZC	1lw*_2lc_3rc_4tk_5tk
OffSet	5vem	1	Bloqueio direto	51	BD - Sequencial	pick roll	ZC	1rw*_2lc_3rc_4tk_5tk
OffSet	5vem	2	Bloqueio indireto	42			ZME	1rw*_2lw_3rc_4lc_5llp
OffSet	chifrelado4	1	Bloqueio direto	41			ZC	1tk*_2rc_3lc_4tk_5tk
OffSet	chifrelado4	2	Bloqueio indireto	54		flare	ZC	1lw*_2rc_3lc_4rw_5tk
OffSet	chifrelado4	3	Bloqueio direto	51			ZC	1tk*_2rc_3lc_4rw_5tk
OffSet	chifrelado4	3	Bloqueio indireto	42			ZMD	1tk*_2rc_3lc_4rc_5tk
OffSet	chifrelado4	4	Bloqueio indireto	53			ZME	1tk*_2rw_3lc_4rc_5lc
OffSet	chifrelado5	1	Bloqueio direto	51		pick roll	ZC	1tk*_2lc_3rc_4tk_5tk
OffSet	chifrelado5	1	Passe	14			AD	1rw*_2lc_3rc_4tk_5llp
OffSet	chifrelado5	3	Bloqueio indireto	13			ZMD	1rc_2lw_3rw_4tk*_5rc
OffSet	chifrelado5	4	Bloqueio direto	42		pick pop	AE	1rc_2lw*_3rw_4lw_5rc
OffSet	chifrebaixo	1	Bloqueio direto	41			ZC	1tk*_2rc_3lc_4tk_5tk
OffSet	chifrebaixo	2	Back-door	5			PBE	1tk*_2rc_3lc_4tk_5llp
OffSet	chifrebaixo	2	Bloqueio indireto	42			ZMD	1tk*_2rw_3lc_4rc_5llp
OffSet	chifrevoltas	1	Bloqueio direto	51		pick pop	ZC	1tk*_2rc_3lc_4tk_5tk
OffSet	chifrevoltas	1	Back-door	4			PBD	1tk*_2rc_3lc_4rlp_5tk
OffSet	chifrevoltas	2	Mão a mão	51			AE	1lw_2rc_3lc_4rlp_5lw*
OffSet	chifrevoltas	2	Back-door	3			PBD	1lw_2rc_3lc_4rlp_5lw*
OffSet	chifrevoltas	3	Bloqueio indireto	42			ZMD	1tk*_2rc_3rlp_4rc_5llp
OffSet	chifrevoltas	3	Bloqueio indireto	32	BI - Sequencial		PBD	1tk*_2rlp_3rlp_4rc_5llp
OffSet	chifrevoltas	3	Bloqueio indireto	52			PBE	1tk*_2lw_3rlp_4rc_5llp
OffSet	chifrelado	1	Bloqueio direto	21			ZC	1tk*_2tk_3lc_4rc_5tk
OffSet	chifrelado	2	Bloqueio indireto	52			ZC	1rw*_2tk_3lc_4rc_5tk
OffSet	chifrelado	3	Bloqueio indireto	42			PBD	1rw*_2llp_3lc_4rlp_5lhp
OffSet	chifrelado	3	Bloqueio indireto	52			PAE	1rw*_2llp_3lc_4rlp_5lhp
OffSet	fist1	1	Back-door	1			ZMD	1tk*_2lw_3rw_4tk_5lc
OffSet	fist1	2	Mão a mão	42			AE	1rc_2lw_3rw_4lw*_5lc
OffSet	fist1	3	Back-door	3			AD	1rc_2tk*_3rw_4lw_5lc
OffSet	fist1	4	Mão a mão	21			AD	1rw_2rw*_3lc_4lw_5lc
OffSet	fist1	5	Bloqueio direto	51			ZC	1tk*_2rc_3lc_4lw_5tk
OffSet	fist2	1	Mão a mão	12			AE	1lw*_2lw_3rw_4tk_5lc
OffSet	fist2	2	Mão a mão	24			ZC	1lw_2tk*_3rw_4tk_5lc
OffSet	fist2	2	Back-door	3			ZME	1lw_2tk*_3lc_4tk_5lc
OffSet	fist2	2	Back-door	5			PBD	1lw_2tk*_3lc_4tk_5rlp
OffSet	fist2	3	Mão a mão	41			AE	1lw_2tk_3lc_4lw*_5tk
OffSet	fist2	3	Bloqueio indireto	52			ZC	1lw*_2lw_3lc_4lw_5tk
OffSet	fundo1	1	Back-door	3			PBD	1f*_2rlp_3rlp_4rc_5llp
OffSet	fundo1	2	Bloqueio indireto	52			PBE	1f*_2lc_3rlp_4rc_5llp
OffSet	fundo1	3	Bloqueio indireto	51			ZME	1lw_2lc*_3rlp_4rc_5lc
OffSet	fundo1	4	Bloqueio direto	51			ZC	1tk*_2lc_3lhp_4rc_5tk
OffSet	fundo1	4	Bloqueio indireto	35	BD - Bireceptor		PAE	1rw*_2lc_3lhp_4rc_5llp
OffSet	fundo2	1	Back-door	3			PBE	1tk_2f*_3llp_4tk_5llp
OffSet	fundo2	2	Bloqueio indireto	41			ZC	1tk_2f_3rlp_4tk_5lw*
OffSet	fundo2	3	Bloqueio indireto	32			PBD	1tk*_2rlp_3rlp_4rw_5lw
OffSet	fundo2	3	Bloqueio indireto	42	BI - Sequencial		AD	1tk*_2rlp_3rlp_4rw_5lw
OffSet	fundo2	3	Bloqueio indireto	52			PBE	1tk*_2rlp_3rlp_4rw_5llp
OffSet	lateral1	1	Bloqueio indireto	41			AE	1lw_2rw_3l*_4lw_5rw
OffSet	lateral1	2	Bloqueio indireto	52			AD	1lw_2rw_3lw_4lw*_5rw
OffSet	lateral1	3	Bloqueio indireto	13			AE	1lw_2rw*_3lw_4lw_5rw
OffSet	lateral1	4	Bloqueio indireto	41			AE	1lw_2rw*_3llp_4lw_5rw
OffSet	lateral1	5	Bloqueio direto	52			ZC	1tk*_2rw_3lhp_4lw_5tk
OffSet	lateral1	5	Bloqueio indireto	35	BD - Bireceptor		PAE	1wr*_2rc_3lhp_4lw_5llp
OffSet	lateral2	1	Bloqueio indireto	24			PAD	1l*_2rhp_3rc_4rhp_5lw
OffSet	lateral2	2	Bloqueio indireto	52			PAE	1l*_2tk_3rc_4rlp_5lhp
OffSet	lateral2	3	Mão a mão	51			AE	1lw_2lc_3rw_4rw_5lw*
OffSet	lateral2	3	Bloqueio indireto	43			ZMD	1lw_2lc_3rw_4rw_5lw*
OffSet	lateral2	4	Bloqueio indireto	52			ZME	1tk*_2lc_3rc_4rw_5lc
OffSet	lateral2	1	Bloqueio indireto	24			PBD	1l*_2rhp_3rc_4rhp_5lw
OffSet	lateral2	2	Bloqueio indireto	52			PAE	1l*_2tk_3rc_4rlp_5lhp
OffSet	lateral2	3	Mão a mão	51			AE	1lw_2lc_3rw_4rw_5lw*
OffSet	lateral2	3	Bloqueio indireto	43			AD	1lw_2lc_3rw_4rw_5lw*
OffSet	lateral2	4	Bloqueio indireto	52			ZME	1tk*_2lc_3rc_4rw_5lc
OffSet	punhoZ	1	Bloqueio indireto	23			AE	1tk*_2lw_3rw_4llp_5rlp
OffSet	punhoZ	2	Bloqueio indireto	12			ZC	1tk_2tk_3lw*_4llp_5rlp
OffSet	punhoZ	3	Bloqueio indireto	53			AE	1rw_2tk*_3lw_4tk_5tk
OffSet	punhoZ	3	Bloqueio indireto	42			ZC	1rw_2tk*_3lw_4tk_5tk
OffSet	punho_baixoZ	1	Back-door	23			ZME	1tk*_2lw_3rw_4llp_5rlp
OffSet	punho_baixoZ	2	Bloqueio indireto	32			ZC	1tk*_2tk_3tk_4lc_5rlp
OffSet	punho_baixoZ	3	Bloqueio indireto	21			ZC	1tk*_2tk_3tk_4lc_5rlp
OffSet	punho_baixoZ	3	Baixo-baixo	5			PBE	1tk*_2tk_3tk_4lc_5llp
OffSet	punho_ladoZ	1	Passe	12			AE	1tk*_2lw_3rw_4llp_5rlp
OffSet	punho_ladoZ	2	Bloqueio indireto	13			ZME	1lc_2lw*_3rw_4lw_5rlp
OffSet	punho_ladoZ	3	Bloqueio indireto	41			AE	1lc_2lw*_3rw_4lw_5rlp
OffSet	punho_ladoZ	3	Baixo-baixo	5			PBE	1lc_2lw*_3rw_4lw_5rlp
